# Supplementary material for: Notes on the genus Harmonicon F.O.P.-Cambridge, 1896 (Araneae, Dipluridae) with description of a new species from French Guyana
Source: Zookeys. 2011 Jun 24;(112):89–96. doi: 10.3897/zookeys.112.1205 (PMC3187641; doi:10.3897/zookeys.112.1205)
Supplement: XML Treatment for Harmonicon [file zookeys.112.1205-treatment1.xml]

<!DOCTYPE tp:taxon-treatment
  PUBLIC "-//TaxonX//DTD Taxonomic Treatment Publishing DTD v0 20100105//EN" "tax-treatment-NSO.dtd">
<tp:taxon-treatment xmlns:tp="http://www.plazi.org/taxpub"><tp:treatment-meta><mixed-citation publication-type="journal"><person-group><name><surname>Drolshagen</surname><given-names>Bastian</given-names></name><name><surname>Bäckstam</surname><given-names>Christian M.</given-names></name></person-group><article-title>Notes on the genus <italic>Harmonicon</italic> F.O.P.-Cambridge, 1896 (Araneae, Dipluridae) with description of a new species from French Guyana</article-title><source>Zookeys</source><day>24</day><month>6</month><year>2011</year><volume>2011</volume><issue>112</issue><fpage>89</fpage><lpage>96</lpage><pub-id pub-id-type="doi">10.3897/zookeys.112.1205</pub-id></mixed-citation></tp:treatment-meta><tp:nomenclature><tp:taxon-name>
                        <tp:taxon-name-part taxon-name-part-type="genus">Harmonicon</tp:taxon-name-part>
                        <object-id xmlns:xlink="http://www.w3.org/1999/xlink" xlink:type="simple">http://species-id.net/wiki/Harmonicon</object-id>
                    </tp:taxon-name><tp:taxon-authority>F.O.P.-Cambridge, 1896</tp:taxon-authority><tp:nomenclature-citation-list><tp:nomenclature-citation><tp:taxon-name>Harmonicon</tp:taxon-name><comment>F.O.P.-<xref ref-type="bibr" rid="B3">Cambridge 1896</xref>: 755; <xref ref-type="bibr" rid="B6">Maréchal and Marty 1998</xref>: 500.</comment></tp:nomenclature-citation></tp:nomenclature-citation-list></tp:nomenclature><tp:treatment-sec sec-type="Diagnosis"><title>Diagnosis:</title><p><italic><tp:taxon-name>Harmonicon </tp:taxon-name></italic>is one of the genera of the subfamily <tp:taxon-name>Diplurinae</tp:taxon-name> with a lyra prolaterally on the maxillae. It differs from <italic><tp:taxon-name>Diplura</tp:taxon-name></italic> by the shape of the lyra bristles (claviform in <italic><tp:taxon-name>Diplura</tp:taxon-name></italic> rather than hookshaped in <italic><tp:taxon-name>Harmonicon</tp:taxon-name></italic>), a more dense scopula on Ta I and II, the presence of a dense scopula in more than the apical third of pedipalpal tarsus, the presence of a scopula in the apical third of most leg metatarsi, and by the leg tarsi being pseudosegmented instead of showing only a few cracks. <italic><tp:taxon-name>Harmonicon</tp:taxon-name></italic> can be distinguished from <italic><tp:taxon-name>Trechona</tp:taxon-name></italic> by a less dense scopula on Ta III and IV, and by fewer lyra bristles arranged in a single row.
                    </p></tp:treatment-sec><tp:treatment-sec sec-type="Remarks"><title>Remarks:</title><p> <xref ref-type="bibr" rid="B3">Cambridge (1896)</xref> and <xref ref-type="bibr" rid="B6">Maréchal and Marty (1998)</xref> regarded the presence of five lyra bristles a key feature for the genus. Research on the development on the new species described here showed that younger specimens have fewer lyra bristles than fully grown ones. Therefore the number of lyra bristles should no longer be considered diagnostic for <italic><tp:taxon-name>Harmonicon</tp:taxon-name></italic>. <xref ref-type="bibr" rid="B6">Maréchal and Marty (1998)</xref> stated that the leg formula of 1423 (rather than 4123 as in <italic><tp:taxon-name>Diplura</tp:taxon-name></italic> and <italic><tp:taxon-name>Trechona</tp:taxon-name></italic> C.L. Koch, 1850), is also a key feature of the genus <italic><tp:taxon-name>Harmonicon</tp:taxon-name></italic>, but show a leg formula of 4123 for the female holotype of <italic><tp:taxon-name>Harmonicon audeae</tp:taxon-name></italic>. <xref ref-type="bibr" rid="B3">Cambridge (1896)</xref> was incorrect in stating that the holotype of <italic><tp:taxon-name>Harmonicon rufescens</tp:taxon-name></italic> is a female; it is in fact a juvenile male. <xref ref-type="bibr" rid="B6">Maréchal and Marty (1998)</xref> did not comment on the putative synonyms of <italic><tp:taxon-name>Harmonicon</tp:taxon-name></italic>, <italic><tp:taxon-name>Pseudohermachura</tp:taxon-name></italic> Mello-Leitão, 1927 and <italic><tp:taxon-name>Prosharmonicon</tp:taxon-name></italic> Mello-Leitão, 1938, as well as those species formerly assigned to <italic><tp:taxon-name>Harmonicon</tp:taxon-name></italic>: <italic><tp:taxon-name>Harmonicon nigridorsi</tp:taxon-name></italic> Mello-Leitão, 1924 and <italic><tp:taxon-name>Harmonicon riveti</tp:taxon-name></italic> Simon, 1903. <xref ref-type="bibr" rid="B9">Mello-Leitão (1927)</xref> described the monotypical genus <italic><tp:taxon-name>Pseudohermachura</tp:taxon-name></italic> from a single female specimen of the type species <italic><tp:taxon-name>Pseudohermachura catharinensis</tp:taxon-name></italic> Mello-Leitão, 1927 (holotype deposited in MPSP) and did not mention the presence of a lyra at all. <xref ref-type="bibr" rid="B2">Bücherl (1962)</xref> redescribed <italic><tp:taxon-name>Pseudohermachura catharinensis</tp:taxon-name></italic> and mentioned a lyra consisting of 7–10 claviform bristles. <xref ref-type="bibr" rid="B10">Mello-Leitão (1938)</xref> described the monotypical genus <italic><tp:taxon-name>Prosharmonicon</tp:taxon-name></italic> from a single female specimen of the type species <italic><tp:taxon-name>Prosharmonicon maculatum</tp:taxon-name></italic> Mello-Leitão, 1938 (holotype deposited in IBSP and destroyed in the fire of 2010) and explicitly mentioned claviform lyra bristles. We therefore consider <italic><tp:taxon-name>Pseudohermachura</tp:taxon-name></italic> and <italic><tp:taxon-name>Prosharmonicon</tp:taxon-name></italic> junior synonyms of <italic><tp:taxon-name>Diplura</tp:taxon-name></italic> and reject the synonymies with <italic><tp:taxon-name>Harmonicon</tp:taxon-name></italic> established by <xref ref-type="bibr" rid="B2">Bücherl (1962)</xref>. <xref ref-type="bibr" rid="B13">Simon (1903)</xref> described <italic><tp:taxon-name>Harmonicon riveti</tp:taxon-name></italic> from a single male specimen, of which the palpal organ, distal part of Ti I and basal part of Mt I were later illustrated in <xref ref-type="bibr" rid="B1">Berland (1913)</xref>: pl. 7, fig. 5–6. The illustrations show a palpal organ with a strongly curved apex of the embolus and a highly elevated tubercle laterally in the basal third of Mt I. The morphology of the palpal organ and the tubercle in the basal third of Mt I in (known) males is different in those species currently assigned to <italic><tp:taxon-name>Harmonicon</tp:taxon-name></italic>. <xref ref-type="bibr" rid="B7">Mello-Leitão (1924)</xref> described <italic><tp:taxon-name>Harmonicon nigridorsi</tp:taxon-name></italic> from a single female specimen, he explicitly mentioned claviform lyra bristles, which is <!--PageBreak-->also supported by the illustration in <xref ref-type="bibr" rid="B8">Mello-Leitão (1926)</xref>: fig. 4. We therefore support the transfer of those two species to <italic><tp:taxon-name>Diplura</tp:taxon-name></italic> by <xref ref-type="bibr" rid="B12">Raven (1985)</xref>.
                    </p></tp:treatment-sec><tp:treatment-sec sec-type="Key to the species of Harmonicon"><title>Key to the species of <italic><tp:taxon-name>Harmonicon</tp:taxon-name></italic></title><table-wrap content-type="key" position="anchor" orientation="portrait"><table><tbody><tr><td rowspan="1" colspan="1">1</td><td rowspan="1" colspan="1">Female or juvenile</td><td rowspan="1" colspan="1">2</td></tr><tr><td rowspan="1" colspan="1">–</td><td rowspan="1" colspan="1">Male</td><td rowspan="1" colspan="1">4</td></tr><tr><td rowspan="1" colspan="1">2</td><td rowspan="1" colspan="1">Tarsal claw of pedipalps with one row of teeth</td><td rowspan="1" colspan="1">3</td></tr><tr><td rowspan="1" colspan="1">–</td><td rowspan="1" colspan="1">Tarsal claw of pedipalps with a double row of teeth</td><td rowspan="1" colspan="1"><italic><tp:taxon-name>Harmonicon audeae</tp:taxon-name></italic></td></tr><tr><td rowspan="1" colspan="1">3</td><td rowspan="1" colspan="1">Fovea slightly recurved, not inverted U–shaped; approximately 30–40 maxillary cuspules; posterior pair of sternal sigilla circular</td><td rowspan="1" colspan="1"><italic><tp:taxon-name>Harmonicon rufescens</tp:taxon-name></italic></td></tr><tr><td rowspan="1" colspan="1">–</td><td rowspan="1" colspan="1">Fovea strongly recurved, inverted U–shaped; approximately 40–50 maxillary cuspules; posterior pair of sternal sigilla oval</td><td rowspan="1" colspan="1"><italic><tp:taxon-name>Harmonicon oiapoqueae</tp:taxon-name></italic> sp. n.
                                    </td></tr><tr><td rowspan="1" colspan="1">4</td><td rowspan="1" colspan="1">Palpal organ long, bulbus narrow [PL(100)/BD = 251]; tubercle in basal third of metatarsus I absent</td><td rowspan="1" colspan="1"><italic><tp:taxon-name>Harmonicon audeae</tp:taxon-name></italic></td></tr><tr><td rowspan="1" colspan="1">–</td><td rowspan="1" colspan="1">Palpal organ short, bulbus wide [PL(100)/BD = 147]; tubercle in basal third of metatarsus I present</td><td rowspan="1" colspan="1"><italic><tp:taxon-name>Harmonicon oiapoqueae</tp:taxon-name></italic> sp. n.
                                    </td></tr></tbody></table></table-wrap></tp:treatment-sec><ref-list><ref id="B3"><mixed-citation xmlns:xlink="http://www.w3.org/1999/xlink" xlink:type="simple"><person-group><name name-style="western"><surname>Cambridge</surname><given-names>FOP</given-names></name></person-group> (<year>1896</year>)<article-title> On the Theraphosidae of the lower Amazons: being an account of the new genera and species of this group of spiders discovered during the expedition of the steamship Faraday up the river Amazons.</article-title><source>Proceedings of the Zoological Society of London</source><volume>1896</volume>:<fpage>716</fpage>-<lpage>766</lpage>.</mixed-citation></ref><ref id="B6"><mixed-citation xmlns:xlink="http://www.w3.org/1999/xlink" xlink:type="simple"><person-group><name name-style="western"><surname>Maréchal</surname><given-names>P</given-names></name><name name-style="western"><surname>Marty</surname><given-names>C</given-names></name></person-group> (<year>1998</year>)<article-title> Réhabilitation du genre Harmonicon (Pickard-Cambridge, 1896) et description d‘une nouvelle espèce de Guyane française (Araneae, Mygalomorphae, Dipluridae).</article-title><source>Zoosystema</source><volume>20</volume>:<fpage>499</fpage>-<lpage>504</lpage>.</mixed-citation></ref><ref id="B9"><mixed-citation xmlns:xlink="http://www.w3.org/1999/xlink" xlink:type="simple"><person-group><name name-style="western"><surname>Mello-Leitão</surname><given-names>CFd</given-names></name></person-group> (<year>1927</year>)<article-title> Arachnideos de Santa Catharina (Brasil).</article-title><source>Revista do Museu Paulista</source><volume>15</volume>:<fpage>393</fpage>-<lpage>418</lpage>.</mixed-citation></ref><ref id="B2"><mixed-citation xmlns:xlink="http://www.w3.org/1999/xlink" xlink:type="simple"><person-group><name name-style="western"><surname>Bücherl</surname><given-names>W</given-names></name></person-group> (<year>1962</year>)<article-title> Estudos sistemáticos sôbre aranhas caranguejeiras. I. Revisão dos gêneros Pseudohermachura Mello-Leitão 1927 (Ctenizidae, Ctenizinae, Nemesieae) e Prosharmonicon Mello-Leitão 1937 (Dipluridae, Diplurinae, Diplureae, Trechonini).</article-title><source>Arquivos da Faculdade de Higiene e Saúde Pública da Universidade de São Paulo</source><volume>27</volume>:<fpage>259</fpage>-<lpage>261</lpage>.</mixed-citation></ref><ref id="B10"><mixed-citation xmlns:xlink="http://www.w3.org/1999/xlink" xlink:type="simple"><person-group><name name-style="western"><surname>Mello-Leitão</surname><given-names>CFd</given-names></name></person-group> (<year>1938</year>)<article-title> Um genero e sete especies novas de aranhas.</article-title><source>Memorias do Instituto Butantan</source><volume>11</volume>:<fpage>311</fpage>-<lpage>317</lpage>.</mixed-citation></ref><ref id="B13"><mixed-citation xmlns:xlink="http://www.w3.org/1999/xlink" xlink:type="simple"><person-group><name name-style="western"><surname>Simon</surname><given-names>E</given-names></name></person-group> (<year>1903</year>)<article-title> Etudes arachnologiques. 34e Mémoire. LVI. Descriptions de deux espèces nouvelles de la famille des Avicularides recueillis dans l‘Ecuador par M. le Dr Rivet et faisant partie des collections du Muséum de Paris.</article-title><source>Annales de la Société Entomologique de France</source><volume>72</volume>: <lpage>314</lpage>.</mixed-citation></ref><ref id="B1"><mixed-citation xmlns:xlink="http://www.w3.org/1999/xlink" xlink:type="simple"><person-group><name name-style="western"><surname>Berland</surname><given-names>L</given-names></name></person-group> (<year>1913</year>)<source> Araignées. In Mission du Service géographique de l’armée pour la mesure d’un arc du méridien équatorial en Amérique du Sud (1899–1906).</source><publisher-loc>Paris</publisher-loc>, <fpage>78</fpage>–<lpage>119</lpage>.</mixed-citation></ref><ref id="B7"><mixed-citation xmlns:xlink="http://www.w3.org/1999/xlink" xlink:type="simple"><person-group><name name-style="western"><surname>Mello-Leitão</surname><given-names>CFd</given-names></name></person-group> (<year>1924</year>)<article-title> Quelques arachnides nouveaux du Bresil.</article-title><source>Annales de la Société Entomologique de France</source><volume>93</volume>:<fpage>179</fpage>-<lpage>187</lpage>.</mixed-citation></ref><ref id="B8"><mixed-citation xmlns:xlink="http://www.w3.org/1999/xlink" xlink:type="simple"><person-group><name name-style="western"><surname>Mello-Leitão</surname><given-names>CFd</given-names></name></person-group> (<year>1926</year>)<article-title> Algumas Theraphosoideas novas do Brasil.</article-title><source>Revista do Museu Paulista</source><volume>14</volume>:<fpage>307</fpage>-<lpage>324</lpage>.</mixed-citation></ref><ref id="B12"><mixed-citation xmlns:xlink="http://www.w3.org/1999/xlink" xlink:type="simple"><person-group><name name-style="western"><surname>Raven</surname><given-names>RJ</given-names></name></person-group> (<year>1985</year>)<article-title> The spider infraorder Mygalomorphae (Araneae): cladistics and systematics.</article-title><source>Bulletin of the American Museum of natural History</source><volume>182</volume>:<fpage>1</fpage>-<lpage>180</lpage>.</mixed-citation></ref></ref-list></tp:taxon-treatment>
