# Supplementary material for: Notes on the genus Harmonicon F.O.P.-Cambridge, 1896 (Araneae, Dipluridae) with description of a new species from French Guyana
Source: Zookeys. 2011 Jun 24;(112):89–96. doi: 10.3897/zookeys.112.1205 (PMC3187641; doi:10.3897/zookeys.112.1205)
Supplement: XML Treatment for Harmonicon oiapoqueae [file zookeys.112.1205-treatment2.xml]

<!DOCTYPE tp:taxon-treatment
  PUBLIC "-//TaxonX//DTD Taxonomic Treatment Publishing DTD v0 20100105//EN" "tax-treatment-NSO.dtd">
<tp:taxon-treatment xmlns:tp="http://www.plazi.org/taxpub"><tp:treatment-meta><mixed-citation publication-type="journal"><person-group><name><surname>Drolshagen</surname><given-names>Bastian</given-names></name><name><surname>Bäckstam</surname><given-names>Christian M.</given-names></name></person-group><article-title>Notes on the genus <italic>Harmonicon</italic> F.O.P.-Cambridge, 1896 (Araneae, Dipluridae) with description of a new species from French Guyana</article-title><source>Zookeys</source><day>24</day><month>6</month><year>2011</year><volume>2011</volume><issue>112</issue><fpage>89</fpage><lpage>96</lpage><pub-id pub-id-type="doi">10.3897/zookeys.112.1205</pub-id></mixed-citation></tp:treatment-meta><tp:nomenclature><tp:taxon-name>
                        <tp:taxon-name-part taxon-name-part-type="genus">Harmonicon</tp:taxon-name-part>
                        <tp:taxon-name-part taxon-name-part-type="species">oiapoqueae</tp:taxon-name-part>
                        <object-id xmlns:xlink="http://www.w3.org/1999/xlink" xlink:type="simple">urn:lsid:zoobank.org:act:AAE8BAB3-42C4-4A88-B2F6-ADCA489482B4</object-id>
                        <object-id xmlns:xlink="http://www.w3.org/1999/xlink" xlink:type="simple">http://species-id.net/wiki/Harmonicon_oiapoqueae</object-id>
                    </tp:taxon-name><tp:taxon-status xmlns:xlink="http://www.w3.org/1999/xlink" xlink:type="simple">sp. n.</tp:taxon-status></tp:nomenclature><tp:treatment-sec sec-type="Type material"><title>Type material:</title><p>Male holotype and 1 female paratype (SMNK) from Saint Georges, French Guiana, <named-content xmlns:xlink="http://www.w3.org/1999/xlink" content-type="dwc:verbatimCoordinates" xlink:type="simple">3°56'56.12"N, 51°47'39.90"W</named-content> (leg. T. Vinmann).
                    </p></tp:treatment-sec><tp:treatment-sec sec-type="Other material examined"><title>Other material examined:</title><p>PCD–33–306–03 1 imm of <italic><tp:taxon-name>Harmonicon oiapoqueae</tp:taxon-name></italic>, same data as for holotype and paratype.
                    </p></tp:treatment-sec><tp:treatment-sec sec-type="Etymology"><title>Etymology:</title><p>The specific epithet, a feminine genitive singular, refers to the Oiapoque river, which is close to the type locality.</p></tp:treatment-sec><tp:treatment-sec sec-type="Diagnosis"><title>Diagnosis:</title><p><italic><tp:taxon-name>Harmonicon oiapoqueae</tp:taxon-name></italic> sp. n. can be distinguished from the other species of the genus by the posterior pair of sternal sigilla being oval instead of circular. It furthermore differs from <italic><tp:taxon-name>Harmonicon audeae</tp:taxon-name></italic> by only one row of teeth on the tarsal claws of the pedipalp and from <italic><tp:taxon-name>Harmonicon rufescens</tp:taxon-name></italic> by a more stronly recurved, inverted U–shaped fovea and position and arrangement of cuspules on the basal inner corner of the maxillae. <italic><tp:taxon-name>Harmonicon oiapoqueae</tp:taxon-name></italic> sp. n. differs from <italic><tp:taxon-name>Harmonicon audeae</tp:taxon-name></italic> and <italic><tp:taxon-name>Harmonicon rufescens</tp:taxon-name></italic> by more slender legs III and IV in females and juveniles and legs I-IV in males. Furthermore, males can be distinguished from those of <italic><tp:taxon-name>Harmonicon audeae</tp:taxon-name></italic> by a shorter embolus and a wider bulbus [PL(100)/BD = 147] and the presence of a tubercle in the basal third of the lateral metatarsus I.
                    </p></tp:treatment-sec><tp:treatment-sec sec-type="Description"><title>Description:</title><sec sec-type="Male holotype"><title>Male holotype:</title><p>Colour in alcohol: carapace, legs and pedipalps mahagony brown, chelicerae red, opisthosoma grey. Carapace (length: 11.67; width: 10.38) covered with soft grey setae and longer, black setae in posterior thoracic area; margin with long, black setae and soft, silver setae; clypeus present, narrow; fovea slitlike, recurved, inverted U–shaped; striae marked. Chelicerae with two retrolateral bands<!--PageBreak--> of plumose setae and one dorsal band, broadening to full width of chelicerae distally; ventrally with one row of 9 teeth (1–1–1–1–5) on promargin; cheliceral furrow with a field of small basomesal teeth; retroventral base with isolated bristles. Maxillae with prolateral lyra consisting of 7 hookshaped bristles (as in the female paratype - viz. <xref ref-type="fig" rid="F1">Fig. 6</xref>); ventrally with few cuspules on basal inner corner, number and arrangement different in both sides. Labium trapezoidal, without cuspules; labiosternal suture short and divided. Sternum with 3 pairs of sigilla: anterior pair at height of Co I, circular, medial pair at Co II, circular, posterior pair between Co III and IV, oval, largest; anterior and medial pairs almost equal in size. Legs long and slender (measurements and proportions in table 1), with all tarsi pseudosegmented (Ta IV missing). All present tarsi with dense and entire scopula; metatarsi also scopulated in apical third, but less dense. STC at Ta I and II truncated (maybe worn off), not curved; normal at Ta III, curved and long; all with few teeth; ITC short, without teeth. Ti I retroventrally at apex with megaspine (<xref ref-type="fig" rid="F1">Fig. 4, 7</xref>); Mt I with a low, domed tubercle retroventrally in basal third (<xref ref-type="fig" rid="F1">Fig. 7</xref>). Number and position of spines on legs different on both sides. Opisthosoma (length: 12.34; width: 7.15) with two pairs of spinnerets: PMS small, consisting of one segment (length: 3.96), widely separated from each other. PLS elongated, consisting of three segments: basal (length: 5.62), medial (length: 6.18), apical (length: 10.68) longest. Palpal bulb pyriform with relatively long, almost straight embolus (<xref ref-type="fig" rid="F1">Figs 1, 2</xref>).
                    </p></sec><sec sec-type="Female paratype"><title>Female paratype:</title><p>Colour in alcohol: resembles male holotype, but legs darker. Carapace (length: 13.26; width: 12.54) and opisthosoma (length: 17.37; width: 7.58) larger than that of holotype. Different from male holotype by the presence of one more labial cuspule and several more cuspules on basal inner corner of maxillae (<xref ref-type="fig" rid="F1">Fig. 3</xref>). Chelicerae with more teeth on promargin (1–1–1–1–1–1–1–1–3). Lyra as in <xref ref-type="fig" rid="F1">Fig. 6</xref>. Legs not as long and slender (measurements and proportions in table 1 in parenthesis). Pedipalpal tarsus with slight scopula, divided by two parallel rows of spiniform setae in apical third, becoming more irregular beyond apical third. Slight scopula on Ta I and II; divided by two parallel rows of spiniform setae. Mt I and II with scopula less dense only covering apical third, divided by two parallel rows of spiniform setae, becoming more irregular basally. Ta III like Ta I and II; Mt III without scopula, only with hairlike setae. Ta IV with only thin scopula and more setae, Mt IV like Mt III. Leg spination as in male holotype. Opisthosoma resembles male holotype, but with PMS (length: 3.27) more widely (by length of segment) seperated and basal segment of PLS (length: 5.12), medial (length: 4.44), apical (length: 8.55) slightly shorter. Vulva as in <xref ref-type="fig" rid="F1">Fig. 5</xref>.
                    </p></sec></tp:treatment-sec><tp:treatment-sec sec-type="Remarks"><title>Remarks:</title><p>Although the number of lyra bristles varies during the development of this species, the paratype of <italic><tp:taxon-name>Harmonicon oiapoqueae</tp:taxon-name></italic> sp.nov. has more such bristles than the female holotype of <italic><tp:taxon-name>Harmonicon audeae</tp:taxon-name></italic>; both specimens are of almost the same size.
                    </p></tp:treatment-sec><tp:treatment-sec sec-type="Ecology"><title>Ecology:</title><p>According to Thomas Vinmann (pers. comm.), who collected the specimens examined, females build large sheetwebs of <italic>ca</italic>. 2 m2 which are attached to branches of trees and bushes. The sheetweb runs into a funnel which leads to a ca. 20 cm deep tube–shaped retreat. The burrow leads about 5 cm vertically into the ground and continues for <italic>ca</italic>. 10 cm at an angle of about 45°. At dusk the spiders come to the entrance of the funnel and wait for prey.
                    </p><fig id="F1" position="float" orientation="portrait"><label>Figures 1–7.</label><caption><p><italic>Harmonicon oiapoqueae</italic> sp. n. <bold>1, 2, 4, 7</bold> male holotype; <bold>3, 5, 6</bold> female paratype. <bold>1</bold> right palp, retrolateral view <bold>2</bold> right palp, prolateral view <bold>3</bold> sternum, labium and maxillae, ventral view <bold>4</bold> distal part of Ti and basal part of Mt I, retrolateral view <bold>5</bold> vulva (with left receptaculum seminis lost), dorsal view <bold>6</bold> lyra <bold>7</bold> distal part of Ti and basal part of Mt I, ventral view. Scale bars = 1 mm each.</p></caption><graphic xmlns:xlink="http://www.w3.org/1999/xlink" xlink:href="ZooKeys-112-089-g001.jpg" position="float" orientation="portrait" xlink:type="simple"/></fig><table-wrap position="float" orientation="portrait" id="T1"><label>Table 1.</label><caption><p>Measurements of male holotype and female paratype (in parenthesis) of <italic>Harmonicon oiapoqueae</italic> sp. n. legs, pedipalps and proportions</p></caption><table><tbody><tr><th rowspan="1" colspan="1"/><th rowspan="1" colspan="1">Leg I</th><th rowspan="1" colspan="1">Leg II</th><th rowspan="1" colspan="1">Leg III</th><th rowspan="1" colspan="1">Leg IV</th><th rowspan="1" colspan="1">Pedipalp</th></tr><tr><td rowspan="1" colspan="1">Fe</td><td rowspan="1" colspan="1">17.96 (13.34)</td><td rowspan="1" colspan="1">15.05 (12.54)</td><td rowspan="1" colspan="1">13.34 (11.18)</td><td rowspan="1" colspan="1">15.77 (13.47)</td><td rowspan="1" colspan="1">8.05 (7.95)</td></tr><tr><td rowspan="1" colspan="1">Pa</td><td rowspan="1" colspan="1">6.75 (6.58)</td><td rowspan="1" colspan="1">5.52 (6.06)</td><td rowspan="1" colspan="1">3.70 (5.19)</td><td rowspan="1" colspan="1">5.05 (6.05)</td><td rowspan="1" colspan="1">3.31 (4.13)</td></tr><tr><td rowspan="1" colspan="1">Ti</td><td rowspan="1" colspan="1">15.38 (10.50)</td><td rowspan="1" colspan="1">12.79 (10.08)</td><td rowspan="1" colspan="1">13.54 (8.38)</td><td rowspan="1" colspan="1">13.77 (10.89)</td><td rowspan="1" colspan="1">6.28 (6.23)</td></tr><tr><td rowspan="1" colspan="1">Mt</td><td rowspan="1" colspan="1">17.65 (10.27)</td><td rowspan="1" colspan="1">15.59 (10.05)</td><td rowspan="1" colspan="1">15.11 10.48)</td><td rowspan="1" colspan="1">17.69 (14.27)</td><td rowspan="1" colspan="1">-</td></tr><tr><td rowspan="1" colspan="1">Ta</td><td rowspan="1" colspan="1">10.63 (7.03)</td><td rowspan="1" colspan="1">8.91 (6.89)</td><td rowspan="1" colspan="1">8.19 (6.44)</td><td rowspan="1" colspan="1">- (7.24)</td><td rowspan="1" colspan="1">3.12 (6.58)</td></tr><tr><td rowspan="1" colspan="1">Total</td><td rowspan="1" colspan="1">68.37 (47.72)</td><td rowspan="1" colspan="1">57.86 (45.62)</td><td rowspan="1" colspan="1">53.88 (41.67)</td><td rowspan="1" colspan="1">52.28 (51.92)</td><td rowspan="1" colspan="1">20.76 (24.89)</td></tr><tr><td rowspan="1" colspan="1">Diameter of Fe</td><td rowspan="1" colspan="1">2.61 (2.97)</td><td rowspan="1" colspan="1">2.51 (2.91)</td><td rowspan="1" colspan="1">2.38 (2.58)</td><td rowspan="1" colspan="1">2.47 (2.83)</td><td rowspan="1" colspan="1">-</td></tr><tr><td rowspan="1" colspan="1">Proportion</td><td rowspan="1" colspan="1">3.82 (6.22)</td><td rowspan="1" colspan="1">4.34 (6.38)</td><td rowspan="1" colspan="1">4.42 (6.84)</td><td rowspan="1" colspan="1">- (5.45)</td><td rowspan="1" colspan="1">-</td></tr></tbody></table></table-wrap></tp:treatment-sec></tp:taxon-treatment>
